# Supplementary material for: Importance of Circ0009910 in colorectal cancer pathogenesis as a possible regulator of miR-145 and PEAK1
Source: World J Surg Oncol. 2021 Sep 3;19:265. doi: 10.1186/s12957-021-02378-0 (PMC8417957; doi:10.1186/s12957-021-02378-0)
Supplement: Supplementary file 1 — Additional file 1: Supplementary Table 1. [file 12957_2021_2378_MOESM1_ESM.xlsx]

## Sheet: Sheet1
ID	adj.P.Val	P.Value	logFC	SPOT_ID
ASCRP004099	1.16e-05	1.37e-06	5.58599	hsa_circRNA_103809
ASCRP000017	1.32e-05	1.74e-06	4.52354	hsa_circRNA_000166
ASCRP000385	7.39e-06	7.02e-07	4.4377	hsa_circRNA_002144
ASCRP000286	1.96e-06	7.88e-08	4.27232	hsa_circRNA_001506
ASCRP001906	8.01e-07	1.36e-08	4.18008	hsa_circRNA_101555
ASCRP001647	8.04e-07	1.43e-08	4.11314	hsa_circRNA_101287
ASCRP004952	4.32e-06	2.96e-07	3.98254	hsa_circRNA_104700
ASCRP000535	5.19e-06	4.15e-07	3.92307	hsa_circRNA_100146
ASCRP000390	1.06e-06	2.3e-08	3.81443	hsa_circRNA_002178
ASCRP005099	5.02e-05	1.24e-05	3.74701	hsa_circRNA_104852
ASCRP004893	6.42e-07	8.16e-09	3.67115	hsa_circRNA_104640
ASCRP004729	3.59e-05	7.68e-06	3.66986	hsa_circRNA_104475
ASCRP005365	4.26e-06	2.89e-07	3.63367	hsa_circRNA_400071
ASCRP000018	8.69e-07	1.78e-08	3.62587	hsa_circRNA_000167
ASCRP000914	9.08e-06	9.51e-07	3.49046	hsa_circRNA_100533
ASCRP003486	1.32e-06	3.58e-08	3.475	hsa_circRNA_103188
ASCRP001511	9.3e-05	2.9e-05	3.46612	hsa_circRNA_101145
ASCRP000189	1.33e-06	3.82e-08	3.40702	hsa_circRNA_001059
ASCRP000752	5.41e-06	4.49e-07	3.33543	hsa_circRNA_100367
ASCRP005240	5.21e-06	4.19e-07	3.33384	hsa_circRNA_104993
ASCRP000343	4.87e-07	3.55e-09	3.32774	hsa_circRNA_001846
ASCRP002396	3.61e-05	7.79e-06	3.30552	hsa_circRNA_102061
ASCRP004753	2.59e-06	1.3e-07	3.30358	hsa_circRNA_104499
ASCRP005010	4.75e-06	3.48e-07	3.30079	hsa_circRNA_104760
ASCRP002054	1.42e-06	4.1e-08	3.28444	hsa_circRNA_101707
ASCRP002090	0.000111	3.67e-05	3.26334	hsa_circRNA_101744
ASCRP003646	0.000108	3.56e-05	3.22954	hsa_circRNA_103348
ASCRP002123	4.35e-06	3.08e-07	3.19799	hsa_circRNA_101777
ASCRP001527	4.29e-06	2.93e-07	3.15301	hsa_circRNA_101164
ASCRP003082	6.95e-06	6.46e-07	3.1068	hsa_circRNA_102771
ASCRP005169	0.00023	9.72e-05	3.06373	hsa_circRNA_104922
ASCRP000443	2.06e-05	3.46e-06	3.03281	hsa_circRNA_100053
ASCRP000071	9.5e-05	3e-05	3.00467	hsa_circRNA_000585
ASCRP004540	9.99e-05	3.21e-05	-4.27188	hsa_circRNA_104270
ASCRP002386	7.85e-06	7.68e-07	-4.8718	hsa_circRNA_102051
ASCRP002932	5.21e-05	1.3e-05	-5.20904	hsa_circRNA_102619
ASCRP002384	3.59e-07	1.07e-10	-6.44344	hsa_circRNA_102049
