# Supplementary material for: Importance of Circ0009910 in colorectal cancer pathogenesis as a possible regulator of miR-145 and PEAK1
Source: World J Surg Oncol. 2021 Sep 3;19:265. doi: 10.1186/s12957-021-02378-0 (PMC8417957; doi:10.1186/s12957-021-02378-0)
Supplement: Supplementary file 2 — Additional file 2: Supplementary Table 2. [file 12957_2021_2378_MOESM2_ESM.xlsx]

## Sheet: Sheet1
	Site Type
hsa-miR-1253	7mer-m8
hsa-miR-1261	7mer-1a
hsa-miR-145	7mer-m8
hsa-miR-187	7mer-m8
hsa-miR-198	7mer-m8
hsa-miR-361-3p	7mer-m8
hsa-miR-520f	7mer-m8
hsa-miR-520g	7mer-m8
hsa-miR-520h	7mer-m8
hsa-miR-526b	7mer-1a
hsa-miR-578	7mer-1a
hsa-miR-586	7mer-m8
hsa-miR-593	7mer-1a
hsa-miR-615-3p	8mer-1a
hsa-miR-615-5p	7mer-m8
hsa-miR-649	7mer-m8
hsa-miR-767-3p	7mer-m8
